# Supplementary material for: Characterization of Molecular Interactions in the Bondline of Composites from Plasma-Treated Aluminum and Wood
Source: Molecules. 2023 Nov 14;28(22):7574. doi: 10.3390/molecules28227574 (PMC10673544; doi:10.3390/molecules28227574)
Supplement: Supplementary file 1 [file molecules-28-07574-s001.zip]

Archive with 1 entries (1 files):
- molecules-2663485-supplementary.pdf
